# Supplementary material for: Blood ACE Phenotyping for Personalized Medicine: Revelation of Patients with Conformationally Altered ACE
Source: Biomedicines. 2023 Feb 13;11(2):534. doi: 10.3390/biomedicines11020534 (PMC9953529; doi:10.3390/biomedicines11020534)
Supplement: Supplementary file 1 [file biomedicines-11-00534-s001.zip]

Archive with 1 entries (1 files):
- biomedicines-2210820-supplementary.pdf
